# Supplementary material for: CRISPR-Cas9-mediated targeted gene deletion in Aspergillus calidoustus, a non-model environmental mold
Source: Microbiol Spectr. 2026 May 11;14(6):e03899-25. doi: 10.1128/spectrum.03899-25 (PMC13228013; doi:10.1128/spectrum.03899-25)
Supplement: Data S1 — Annotated pyrG locus nucleotide sequences of wild-type and mutant strains. [file spectrum.03899-25-s0001.txt]

Annotated pyrG locus nucleotide sequences of wild-type and mutant strains

LOCUS       WT_Ac_pyrG_+_UTRs        1580 bp    DNA     linear   UNA 08-JAN-2026
DEFINITION  pyrG locus.
ACCESSION   urn.local...y-k426wks
VERSION     urn.local...y-k426wks
KEYWORDS    .
SOURCE      Aspergillus calidoustus ( )
  ORGANISM  Aspergillus calidoustus
             .
FEATURES             Location/Qualifiers
     primer_bind     11..32
                     /Sequence="ACACGGGATGACTTCTGGAATC"
                     /Tm="60.1"
                     /%GC="50.0"
                     /Hairpin_Tm="None"
                     /Self_Dimer_Tm="None"
                     /created_by="jholl"
                     /label="Confirm 5' FWD"
     primer_bind     87..176
                     /created_by="jholl"
                     /Sequence="GCAATTGCATGAATTTGACACGCCATTGTTTTGATTGAGGTCTTGGC
                     AAAATTAAGTGCTTATCTTACTTATCGGCGCAGATGCAGATCG"
                     /Tm="78.9"
                     /%GC="41.1"
                     /modified_by="jholl"
                     /label="KO FWD Feb 25"
     misc_feature    177..196
                     /Comment="CD.Cas9.MZWS7834.AC"
                     /created_by="jholl"
                     /label="crRNA"
     CDS             join(312..468,556..1238)
                     /locus_tag="FUN_002402"
                     /codon_start=1
                     /product="hypothetical protein"
                     /protein_id="ncbi:FUN_002402-T1"
                     /translation="MSSKSHLPYAARAANHPNPLTKKLFSIAEEKKTNVTVSADVTTS
                     AELLDLADRLGPYIAVLKTHIDILSDLTPETLSSLSALAQKHNFLIFEDRKFIDIGNT
                     VQKQYHGGALRISEWAHIINCAILPGEGIVEALAQTASASDFPNPQERGLLILAEMTS
                     KGSLATGEYTARSVEYARRYRGFVMGFVSTRALTSVGPEPATVEHDSEDFVVFTTGVN
                     LSSKGDKLGQQYQTPESAVGRGADFIIAGRGIYKAEDPVEAVKAYREAGWRAYLERIG
                     GDA"
                     /label="hypothetical protein CDS"
     gene            312..1238
                     /locus_tag="FUN_002402"
                     /label="gene"
     mRNA            join(312..468,556..1238)
                     /locus_tag="FUN_002402"
                     /product="hypothetical protein"
                     /label="hypothetical protein mRNA"
     misc_feature    complement(1376..1395)
                     /Comment="CD.Cas9.KCBR8987.AC"
                     /created_by="jholl"
                     /label="crRNA"
     primer_bind     complement(1396..1485)
                     /Sequence="CAAGCTATTCAAGTCTATACTCGTCCAGTGCGTTGGCAGGGTTGAGT
                     CTGGTTGATAGGTTGCGTAATGTAGGTCTTTTATAGGCATGTA"
                     /Tm="80.3"
                     /%GC="44.4"
                     /created_by="jholl"
                     /label="KO REV Feb 25"
     primer_bind     complement(1508..1528)
                     /Sequence="AGGTGTCAAGTTGTGGAGACC"
                     /Tm="59.9"
                     /%GC="52.4"
                     /Hairpin_Tm="45.2"
                     /Self_Dimer_Tm="2.1"
                     /created_by="jholl"
                     /label="Confirm 3' Rev"
ORIGIN      
        1 gcttcccaat acacgggatg acttctggaa tcttggcgcg atctgaggga tttgtacact
       61 atctattgat cgacagtttt ctgttcgcaa ttgcatgaat ttgacacgcc attgttttga
      121 ttgaggtctt ggcaaaatta agtgcttatc ttacttatcg gcgcagatgc agatcgggac
      181 ggagcaaaaa ttccaccggg ggtggggggg cttttttttg accaccccgc aacagcttca
      241 tttgacttgg cccaatcttg ccctactttt gagtatctct accgattgtt tcacatagag
      301 agcctgtcat aatgtcctcg aaatcccatc tcccctatgc tgcccgcgcg gcaaaccacc
      361 caaaccccct caccaaaaag ctcttctcca tcgccgagga gaagaagacc aacgtcaccg
      421 tctccgcgga tgtcacgacg tcagctgagc tgctggacct ggcagatcgt acgtctctgt
      481 cttctagatc gaacccctct cttacctgct caactctgtc caattgatct ccgcctaaca
      541 aaataaaaca cacaggcctc ggcccctaca tcgccgtcct taaaacccac atcgacatcc
      601 tctccgacct aacccccgaa accctctcct cgctctccgc cctcgcccag aagcacaact
      661 tcctcatatt cgaagatcgc aaattcatcg acatcggcaa cacagtgcaa aagcaatacc
      721 acggcggcgc cctgcgcatc tccgaatggg cccacatcat caactgcgca atcctgcccg
      781 gcgagggcat cgtcgaagcc cttgcgcaga cagcctccgc ctcggacttc cccaacccgc
      841 aggaacgagg tctgctcatc ctcgctgaga tgacgagtaa agggtccctt gcgacaggcg
      901 agtacacggc gcggtcggtc gagtatgcgc ggcggtatcg cgggttcgtt atggggtttg
      961 tcagtacgcg ggcgttgacc tctgtggggc ctgagccggc gactgtcgag catgattccg
     1021 aggactttgt ggtgtttacg actggggtca atctttcgag taagggggat aagttggggc
     1081 agcagtatca gacgcctgaa tcggctgtcg gccgcggtgc cgatttcatt atcgcgggga
     1141 gggggattta taaggcggag gatccggtgg aggctgtcaa ggcgtatcgt gaggctgggt
     1201 ggagggcgta tcttgagcgc attggcgggg acgcgtgatt ttgtgcgttt cttgcattga
     1261 tccgcaggag atgggatgag aaaagtctac gattcatgct aaactcgtct tagaatcata
     1321 tatatgaatg gctacaattg ccgagcgaat ttacctgatg aagcagggat tgccgaagtt
     1381 gcaacctcta aatgctacat gcctataaaa gacctacatt acgcaaccta tcaaccagac
     1441 tcaaccctgc caacgcactg gacgagtata gacttgaata gcttgagtcc atgccaccga
     1501 acatcggggt ctccacaact tgacacctca aggcataaaa agagcaacgg aacagatcgg
     1561 aggggccccg gactcgtctc
//
LOCUS       8_1_1_pyrG_locus        4275 bp    DNA     linear   UNA 08-JAN-2026
DEFINITION  contig_4.
ACCESSION   urn.local...6i-k42jup0
VERSION     urn.local...6i-k42jup0
KEYWORDS    .
SOURCE      .
  ORGANISM  .
FEATURES             Location/Qualifiers
     primer_bind     1065..1086
                     /Sequence="ACACGGGATGACTTCTGGAATC"
                     /Tm="60.1"
                     /%GC="50.0"
                     /Hairpin_Tm="None"
                     /Self_Dimer_Tm="None"
                     /created_by="jholl"
                     /label="Confirm 5' Fwd"
     primer_bind     1141..1230
                     /Sequence="GCAATTGCATGAATTTGACACGCCATTGTTTTGATTGAGGTCTTGGC
                     AAAATTAAGTGCTTATCTTACTTATCGGCGCAGATGCAGATCG"
                     /Tm="78.9"
                     /%GC="41.1"
                     /created_by="jholl"
                     /label="5' Homology"
     misc_feature    1248..1269
                     /created_by="jholl"
                     /modified_by="jholl"
                     /label="3' Homology"
     misc_feature    1271..1313
                     /created_by="jholl"
                     /modified_by="jholl"
                     /label="3' Homology"
     misc_feature    1315..1338
                     /created_by="jholl"
                     /modified_by="jholl"
                     /label="3' Homology"
     misc_feature    complement(1339..2065)
                     /created_by="jholl"
                     /label="TrpC Terminator"
     misc_feature    complement(2084..2650)
                     /created_by="jholl"
                     /label="NatR"
     misc_feature    complement(2655..3015)
                     /created_by="jholl"
                     /modified_by="jholl"
                     /label="TrpC Promoter"
     misc_feature    3016..3105
                     /created_by="jholl"
                     /modified_by="jholl"
                     /label="5' Homology"
     primer_bind     complement(3123..3212)
                     /Sequence="CAAGCTATTCAAGTCTATACTCGTCCAGTGCGTTGGCAGGGTTGAGT
                     CTGGTTGATAGGTTGCGTAATGTAGGTCTTTTATAGGCATGTA"
                     /Tm="80.3"
                     /%GC="44.4"
                     /created_by="jholl"
                     /label="3' Homology"
     primer_bind     complement(3235..3255)
                     /Sequence="AGGTGTCAAGTTGTGGAGACC"
                     /Tm="59.9"
                     /%GC="52.4"
                     /Hairpin_Tm="45.2"
                     /Self_Dimer_Tm="2.1"
                     /created_by="jholl"
                     /label="Confirm 3' Rev"
ORIGIN      
        1 caagtgaaca gcaggtttag acgttcatcg aagacaatcg aagcggtcct tgtggacaag
       61 tatacttttc ctttagccgc ggtccgcaga ccaaccatct cgtttcgaga gtgcagcttg
      121 cagatcaaca gctttagtgt agattggttc aattggagta cgaaactcga caaatagtcc
      181 ggccagaaat caccggataa agctgtgcgt agttcccgtg ctgcctggcc ccggaactgg
      241 ggcgcccgtg cgatcgtccg gatggattct ttcccccggc tcccgatcga cgtcaagtat
      301 atagctgtcc ctccgccctc ccaaaataac ttcctccatc acgccattga catagcgcaa
      361 gacgaatcct tatccaatcc catcacccag tctttctgta ctttgagcct cataacaccg
      421 acatactata cacgccgcaa tggtcaccat cactgtcccc gaaggctatg ggtacgtcac
      481 tctcaaacta cgtcgtacaa tgcgctccct cactcgctaa cgctatgctt tttctttctg
      541 ccccgcagcc aagttattgc cgttgccctc ggtataattc ctgtactcgg cttcatccac
      601 ggtactgtgg ttggcagctt cagaaaagca gctggtgttc cctacccaca cacctatgcg
      661 accgtcgaac aaactaaatc gaacgtacgt ctcccagcac catttcctcc cccttgccgc
      721 tttctattaa tctgtctccg aaataaacta acacacgccc tgcaatagcc caaggcctac
      781 cagttcaact gcgcccagcg cgcgcacgcc aacttccttg agaacgcacc gcagactatg
      841 ctctcgatcc tggttgcggg cctgaagtac ccgcagcttg cgactgctct gggcggcgca
      901 tgggtgttct tccgcattct gttcctgcat ggctatgttt acaccagcaa gccacaggga
      961 aggggacggt acaacggtgg tctgttttgg attgcacagg cggcgctctg ggggctcagt
     1021 gcttttgggg ttgccaagga tctctggtag aactgcttcc caatacacgg gatgacttct
     1081 ggaatcttgg cgcgatctga gggatttgta cactatctat tgatcgacag ttttctgttc
     1141 gcaattgcat gaatttgaca cgccattgtt ttgattgagg tcttggcaaa attaagtgct
     1201 tatcttactt atcggcgcag atgcagatcg ggacggagca aaaattccaa gctattcaag
     1261 tctatactcg gtccagtgcg ttggcagggt tgagtctggt tgataggttg cgttatgtag
     1321 gtcttttata ggcatgtatc tagaaagaag gattacctct aaacaagtgt acctgtgcat
     1381 tctgggtaaa cgactcatag gagagttgta aaaaagtttc ggccggcgta ttgggtgtta
     1441 cggagcattc actaggcaac catggttact attgtatacc catcttagta ggaatgattt
     1501 tcgaggttta tacctacgat gaatgtgtgt cctgtaggct tgagagttca aggaagaaac
     1561 agtgcaatta tctttgcgaa cccaggggct ggtgacggaa ttttcatagt caagctatca
     1621 gagtaaagaa gaggagcatg tcaaagtaca attagagaca aatatatagt cgcgtggagc
     1681 caagagcgga ttcctcagtc tcgtaggtct cttgacgacc gttgatctgc ttgatctcgt
     1741 ctcccgaaaa tgaaaataga ctctgctaag ctattcttct gcttcgccgg agcctgaagg
     1801 gcgtactagg gttgcgaggt ccaatgcatt aatgcattgc agatgagctg tatctggaag
     1861 aggtaaaccc gaaacgcgtt ttattcttgt tgacatggag ctattaaatc actagaaggc
     1921 actctttgct gcttggacaa atgaacgtat cttatcgaga tcctgaacac catttgtctc
     1981 aactccggag ctgacatcga caccaacgat cttatatcca gattcgtcaa gctgtttgat
     2041 gatttcagta acgttaagtg gatcccggtc ggcatctact ctaaggacag ggcatagaca
     2101 tataaagagc ttgttccccg tcagatgctg tcccgtcata gagcgccgta tcaagcccgc
     2161 acagagtgaa acccattcgg cgatatgcat gaatggcggg tgcgttcaca ttggtaacct
     2221 ccaaccaaag gtgacctgcg ccacgctctc ttgcgaattc agtagcgaga cccataagag
     2281 cgcgtcccac tccatggcct cgatgctcgg gtgcaacctc tatgtcttca acagtcagtc
     2341 gcctgttcca cccgctgtag ctaacgacaa cgaagcccgc aaggtctccg tcatctccat
     2401 aagctacaaa agttcttgag tcgggatcac cgtcttcgcc tgcatctgac tcatcatcag
     2461 attcgtcatc tggaaacacc ttcgtaagtg ggggatcgac agggacctcc ctcagggtga
     2521 atccatcacc agttgcggta acccgaaaaa cagtatccgt cgtgaaagac ccatcaagcg
     2581 cctcgatagc ttccgcatcc cccggtacgg aagttcggta cctgtaggcg gtatcatcca
     2641 aggttgtcat atcgatgctt gggtagaata ggtaagtcag attgaatctg aaataaaggg
     2701 aggaagggcg aacttaagaa ggtatgaccg ggtcgttcac ttaccttgct tgacaaacgc
     2761 accaagttat cgtgcaccaa gcagcagatg ataataatgt cctcgttcct gtctgctaat
     2821 aagagtcaca cttcgagcgc cgccgctact gctacaagtg gggctgatct gaccagttgc
     2881 ctaaatgaac catcttgtca aacgacacaa attttgtgct caccgcctgg acgactaaac
     2941 caaaataggc attcattgtt gacctccact agctccagcc aagcccaaaa agtgctcctt
     3001 caatatcatc ttctgcgatc tgcatctgcg ccgataagta agataagcac ttaattttgc
     3061 caagacctca atcaaaacaa tggcgtgtca aattcatgca attgcttgca acctctaaat
     3121 gctacatgcc tataaaagac ctacattacg caacctatca accagactca accctgccaa
     3181 cgcactggac gagtatagac ttgaatagct tgagtccatg ccaccgaaca tcggggtctc
     3241 cacaacttga cacctcaagg cataaaaaga gcaacggaac agatcggagg ggccccggac
     3301 tcgtctcgat cgcacataaa ggtcctggca agacgtcggt ccaacgtgag ccatgccggt
     3361 cgggcttcat acatatatcc tgtcgacctc tctctttcag tggccaatca ctgtcttgcc
     3421 ctcaatcagc ttgaaagtgc gcagtccttc agcgtgagtt gaatcgagta taggttggtt
     3481 ttattatatc tggtggttcg atctctcgca ggcattgcat aactcagttg gcatgatcca
     3541 gatatgtgag gtagcttgcg tcgacaattg gcccgacggg actctgcctc ctctaagagc
     3601 ggcgagtaag aggaatcgga attgggtcct ggttgcccac tccacgcacc tgtatctgta
     3661 ctggctgaac ccagcagaac cgggcgcatg cgatgcacca tgcgttgcca agtcgacagg
     3721 agcgtcagat actgttctac agtgacctga ttcgaggatg ctcgcgcgag gaatgcgcat
     3781 ggggtgcagg ttaccgaggc agatacgacg ttggagttta tcgacagcat tcgaatcatg
     3841 atatcaaggc atctggcaaa tctgatgatg gtcttaccat cgcccagctc tcccagtcat
     3901 accctgtgcg aggacacagg ccgtatgttc ctggacagtg caagatatat caggctgtca
     3961 gattccatgt gcctgtttta gggcttactg ccgagtaagc tatacttctg gcactgcctc
     4021 ctgttggata atatgtccgt ctgacaaggt tccctttgcg ctttgaccga gtatttaact
     4081 cgagaatcgg gcagcatccc atctgtacga cggctatgcg caaaaatgga gggtcatttg
     4141 gtcgtaatgg tggtgcgcgt gtactcatca atgtcgggag agtcacacag accgacttat
     4201 caacggggta tgagtttgca aaggtgagcc tccttggtga cgagcagcac catataaata
     4261 ggtccgaggc ttcaa
//
LOCUS       11_1_1_pyrG_locus        4121 bp    DNA     linear   UNA 08-JAN-2026
DEFINITION  contig_4.
ACCESSION   urn.local...7l-k42kyl1
VERSION     urn.local...7l-k42kyl1
KEYWORDS    .
SOURCE      .
  ORGANISM  .
FEATURES             Location/Qualifiers
     primer_bind     1052..1073
                     /Sequence="ACACGGGATGACTTCTGGAATC"
                     /Tm="60.1"
                     /%GC="50.0"
                     /Hairpin_Tm="None"
                     /Self_Dimer_Tm="None"
                     /created_by="jholl"
                     /label="5' Confirm FWD"
     primer_bind     1128..1217
                     /Sequence="GCAATTGCATGAATTTGACACGCCATTGTTTTGATTGAGGTCTTGGC
                     AAAATTAAGTGCTTATCTTACTTATCGGCGCAGATGCAGATCG"
                     /Tm="78.9"
                     /%GC="41.1"
                     /created_by="jholl"
                     /label="5' Homology"
     misc_feature    1218..1578
                     /created_by="jholl"
                     /label="TrpC Promoter"
     misc_feature    1583..2149
                     /created_by="jholl"
                     /label="NatR"
     misc_feature    2168..2894
                     /created_by="jholl"
                     /label="TrpC Terminator"
     primer_bind     complement(2895..2984)
                     /Sequence="CAAGCTATTCAAGTCTATACTCGTCCAGTGCGTTGGCAGGGTTGAGT
                     CTGGTTGATAGGTTGCGTAATGTAGGTCTTTTATAGGCATGTA"
                     /Tm="80.3"
                     /%GC="44.4"
                     /created_by="jholl"
                     /label="3' Homology"
     primer_bind     complement(3007..3027)
                     /Sequence="AGGTGTCAAGTTGTGGAGACC"
                     /Tm="59.9"
                     /%GC="52.4"
                     /Hairpin_Tm="45.2"
                     /Self_Dimer_Tm="2.1"
                     /created_by="jholl"
                     /label="3' Confirm REV"
ORIGIN      
        1 ggtttagacg ttcatcgaag acaatcgaag cggtccttgt ggacaagtat acttttcctt
       61 tagccgcggt ccgcagacca accatctcgt ttcgagagtg cagcttgcag atcaacagct
      121 ttagtgtaga ttggttcaat tggagtacga aactcgacaa atagtccggc cagaaatcac
      181 cggataaagc tgtgcgtagt tcccgtgctg cctggccccg gaactggggc gcccgtgcga
      241 tcgtccggat ggattctttc ccccggctcc cgatcgacgt caagtatata gctgtccctc
      301 cgccctccca aaataacttc ctccatcacg ccattgacat agcgcaagac gaatccttat
      361 ccaatcccat cacccagtct ttctgtactt tgagcctcat aacaccgaca tactatacac
      421 gccgcaatgg tcaccatcac tgtccccgaa ggctatgggt acgtcactct caaactacgt
      481 cgtacaatgc gctccctcac tcgctaacgc tatgcttttt ctttctgccc cgcagccaag
      541 ttattgccgt tgccctcggt ataattcctg tactcggctt catccacggt actgtggttg
      601 gcagcttcag aaaagcagct ggtgttccct acccacacac ctatgcgacc gtcgaacaaa
      661 ctaaatcgaa cgtacgtctc ccagcaccat ttcctccccc ttgccgcttt ctattaatct
      721 gtctccgaaa taaactaaca cacgccctgc aatagcccaa ggcctaccag ttcaactgcg
      781 cccagcgcgc gcacgccaac ttccttgaga acgcaccgca gactatgctc tcgatcctgg
      841 ttgcgggcct gaagtacccg cagcttgcga ctgctctggg cggcgcatgg gtgttcttcc
      901 gcattctgtt cctgcatggc tatgtttaca ccagcaagcc acagggaagg ggacggtaca
      961 acggtggtct gttttggatt gcacaggcgg cgctctgggg gctcagtgct tttggggttg
     1021 ccaaggatct ctggtagaac tgcttcccaa tacacgggat gacttctgga atcttggcgc
     1081 gatctgaggg atttgtacac tatctattga tcgacagttt tctgttcgca attgcatgaa
     1141 tttgacacgc cattgttttg attgaggtct tggcaaaatt aagtgcttat cttacttatc
     1201 ggcgcagatg cagatcgcag aagatgatat tgaaggagca ctttttgggc ttggctggag
     1261 ctagtggagg tcaacaatga atgcctattt tggtttagtc gtccaggcgg tgagcacaaa
     1321 atttgtgtcg tttgacaaga tggttcattt aggcaactgg tcagatcagc cccacttgta
     1381 gcagtagcgg cggcgctcga agtgtgactc ttattagcag acaggaacga ggacattatt
     1441 atcatctgct gcttggtgca cgataacttg gtgcgtttgt caagcaaggt aagtgaacga
     1501 cccggtcata ccttcttaag ttcgcccttc ctccctttat ttcagattca atctgactta
     1561 cctattctac ccaagcatcg atatgacaac cttggatgat accgcctaca ggtaccgaac
     1621 ttccgtaccg ggggatgcgg aagctatcga ggcgcttgat gggtctttca cgacggatac
     1681 tgtttttcgg gttaccgcaa ctggtgatgg attcaccctg agggaggtcc ctgtcgatcc
     1741 cccacttacg aaggtgtttc cagatgacga atctgatgat gagtcagatg caggcgaaga
     1801 cggtgatccc gactcaagaa cttttgtagc ttatggagat gacggagacc ttgcgggctt
     1861 cgttgtcgtt agctacagcg ggtggaacag gcgactgact gttgaagaca tagaggttgc
     1921 acccgagcat cgaggccatg gagtgggacg cgctcttatg ggtctcgcta ctgaattcgc
     1981 aagagagcgt ggcgcaggtc acctttggtt ggaggttacc aatgtgaacg cacccgccat
     2041 tcatgcatat cgccgaatgg gtttcactct gtgcgggctt gatacggcgc tctatgacgg
     2101 gacagcatct gacggggaac aagctcttta tatgtctatg ccctgtcctt agagtagatg
     2161 ccgaccggga tccacttaac gttactgaaa tcatcaaaca gcttgacgaa tctggatata
     2221 agatcgttgg tgtcgatgtc agctccggag ttgagacaaa tggtgttcag gatctcgata
     2281 agatacgttc atttgtccaa gcagcaaaga gtgccttcta gtgatttaat agctccatgt
     2341 caacaagaat aaaacgcgtt tcgggtttac ctcttccaga tacagctcat ctgcaatgca
     2401 ttaatgcatt ggacctcgca accctagtac gcccttcagg ctccggcgaa gcagaagaat
     2461 agcttagcag agtctatttt cattttcggg agacgagatc aagcagatca acggtcgtca
     2521 agagacctac gagactgagg aatccgctct tggctccacg cgactatata tttgtctcta
     2581 attgtacttt gacatgctcc tcttctttac tctgatagct tgactatgaa aattccgtca
     2641 ccagcccctg ggttcgcaaa gataattgca ctgtttcttc cttgaactct caagcctaca
     2701 ggacacacat tcatcgtagg tataaacctc gaaaatcatt cctactaaga tgggtataca
     2761 atagtaacca tggttgccta gtgaatgctc cgtaacaccc aatacgccgg ccgaaacttt
     2821 tttacaactc tcctatgagt cgtttaccca gaatgcacag gtacacttgt ttagaggtaa
     2881 tccttctttc tagatacatg cctataaaag acctacatta cgcaacctat caaccagact
     2941 caaccctgcc aacgcactgg acgagtatag acttgaatag cttgagtcca tgccaccgaa
     3001 catcggggtc tccacaactt gacacctcaa ggcataaaaa gagcaacgga acagatcgga
     3061 ggggccccgg actcgtctcg atcgcacata aaggtcctgg caagacgtcg gtccaacgtg
     3121 agccatgccg gtcgggcttc atacatatat cctgtcgacc tctctctttc agtggccaat
     3181 cactgtcttg ccctcaatca gcttgaaagt gcgcagtcct tcagcgtgag ttgaatcgag
     3241 tataggttgg ttttattata tctggtggtt cgatctctcg caggcattgc ataactcagt
     3301 tggcatgatc cagatatgtg aggtagcttg cgtcgacaat tggcccgacg ggactctgcc
     3361 tcctctaaga gcggcgagta agaggaatcg gaattgggtc ctggttgccc actccacgca
     3421 cctgtatctg tactggctga acccagcaga accgggcgca tgcgatgcac catgcgttgc
     3481 caagtcgaca ggagcgtcag atactgttct acagtgacct gattcgagga tgctcgcgcg
     3541 aggaatgcgc atggggtgca ggttaccgag gcagatacga cgttggagtt tatcgacagc
     3601 attcgaatca tgatatcaag gcatctggca aatctgatga tggtcttacc atcgcccagc
     3661 tctcccagtc ataccctgtg cgaggacaca ggccgtatgt tcctggacag tgcaagatat
     3721 atcaggctgt cagattccat gtgcctgttt tagggcttac tgccgagtaa gctatacttc
     3781 tggcactgcc tcctgttgga taatatgtcc gtctgacaag gttccctttg cgctttgacc
     3841 gagtatttaa ctcgagaatc gggcagcatc ccatctgtac gacggctatg cgcaaaaatg
     3901 gagggtcatt tggtcgtaat ggtggtgcgc gtgtactcat caatgtcggg agagtcacac
     3961 agaccgactt atcaacgggg tatgagtttg caaaggtgag cctccttggt gacgagcagc
     4021 accatataaa taggtccgag gcttcaacta ggagttactt aacgcaacca caccatatgc
     4081 aagcctccac ggcattcaag atgaatctat tcaagctcac a
//
